# Supplementary material for: U.S. hospital performance methodologies: a scoping review to identify opportunities for crossing the quality chasm
Source: BMC Health Serv Res. 2020 Jul 10;20:640. doi: 10.1186/s12913-020-05503-z (PMC7350649; doi:10.1186/s12913-020-05503-z)
Supplement: Supplementary file 2 — Additional file 2. [file 12913_2020_5503_MOESM2_ESM.xlsx]

## Sheet: Overview
Criteria	Definition
Hospital Metric Organization	The name of the organization producing the hospital performance metric	Consumer reports
Release Date	The release date of the hospital performance metric	June 2018
Goal of Rating	The stated goal of the hospital performance metric	"we do extensive research to bring together reliable, valid, and objective information on hospital quality."
Hospital Metric Organization Type	The type of organization which produces the hospital performance metric	Private, Non-profit
Geographic Context	The geographic scope of the hospital performance metric	National
Availability and Intended Audience	The intended user of the hospital performance metric	Consumers
Scoring Type	The type of hospital performance metric	Rating
Services Offered	The services or licenses offered by the organization producing the hospital performance metric to improve ratings or for marketing	subscription
Specialty Performance	The medical specialties that are rated by the hospital performance metric	heart surgery
Determinants of Health and Health Equity Measures	Does the hospital performance metric explicitly measure health equity?	No

## Sheet: Methodology
Criteria	Subgroup	Definition	Datasource 1	Datasource 2	Datasource 3
Hospital Metric Organization	The name of the organization producing the hospital performance metric	Consumer Reports	Hospital Compare	Hospital Consumer Assessment of Healthcare Providers and Systems (HCAHPS)	Hospital Compare and Leapfrog
Data Source	Origin of data	The sources of data the methodology uses	Centers for Medicare & Medicaid Services (CMS)	Centers for Medicare & Medicaid Services (CMS)	Scanning data reported by CMS; C-section rate - The Leapfrog Group and the Maternal Quality Care Collaborative (CMQCC).
	Availability	The availability of data	Public	Public	Public
	Type	The type of datasource	Registry	Survey	Registry
	Sample size	The number of people or other unit of analysis used in the methodology	4,000+ hospitals reported on CMS	N/P	N/P
	Observation period	The span of time from data source of methodology used; temporal range	"Patient outcomes: Avoidng bloodstream infrections/surgical site infections/catheter-associated urinary tract infections/MRSA infections/ C. Diff. Infections: April 2016 - March 2017 Avoding readmissions: July 2015 - June 2016 Avoidng mortality - medical: July 2013 - June 2016 Avoidng mortality - surgical: July 2014 - September 2015" "Patient Experiences: April 2016 - March 2017"	April 2016 – March 2017	"Appropriate use of abdominal scanning/Appropriate use of chest scanning: July 2015– June 2016 "Avoiding C-sections {MEASURE DISCONTINUED JUNE 2018}: CMQCC: January 2016 – December 2016; The Leapfrog Group: January 2016 – December 2016 or July 2016 – June 2017"
Cohort Development	Inclusion/exclusion criteria	The criteria for including or excluding data	N/P	"patient experience ratings are based on nine categories: communication about discharge' communication about medications, doctor-patient communication, nurse-patient communication, getting help, controlling pain, keeping room clean, keeping room quiet, overall patient expereience."	Does not include women who had a prior C-section or who had multiple babies in that delivery, delivered pre-term, had a delivery where the baby was in an abnormal position (for example, feet first or face up), or a delivery where the baby died Hospitals need a minimum of 30 qualified deliveries in order to receive a rating. Hospitals that do not pass CR’s desk audit, do not publically report thei…
	Data pre-processing	How the data was cleaned, incuding removing outliers	"Boundary checks identify suspicious or implausible values, such as end dates that precede start dates or rates with numerators greater than denominators. Concept checks identify concepts that are present in one source but missing in others, as well as concepts that are substantially different across sources. Temporal checks review patterns over time, identifying results that differ from earlier …	"For the measures with response options of Always/Usually/Sometimes/Never, the percentage of “always” or “usually” responses (e.g. the percent of respondents reported that their doctors always or usually communicated well) was calculated as the sum of the “always” and “usually” percentages reported by CMS. For discharge planning, the percentage of patients who said they were given instructions on…	N/P
Measure	Domain	The type of outcome measure the methodology uses	Outcome	Outcome	Process
	Domain Type	The measure type including quality, access, utilization, and/or efficiency	Quality	Quality	Quality
	Performance measure	The specific (structural, process, and/or outcome) measure used	Outcome: - Central-line associated bloodstream infections (CLABSIs) - Surgical-site infections (SSIs) - Catheter-associated urinary tract infections (CAUTI) - Methicillin-resistant Staphylococcus aureus (MRSA) infections - Clostridium difficile (C. diff.) infections.	Outcome: Percentage of respondents for HCAHPS	Process: percent of all outpatient CT scans of the abdomen that are performed twice, once with contrast and one without percent of all outpatient CT scans of the thorax or chest that are performed twice, once with contrast and one without. percentage of first time mothers with a low risk delivery getting a C-section
	Calculation	Method for calculating the measure	"Standardized infection ratio(SIR) - a measure developed by the CDC "The basis of the SIR is the number of observed infections at any one hospital, divided by the number of infections that would be predicted (sometimes called ‘expected’) for that hospital (based on aggregate data from CDC)." CLABSI: (Primary bloodstream infections, i.e., not secondary to an infection at another body site, that ar…	"For each of the first eight measures, percentages are converted to converted scores using a piecewise linear transformation that assigns 100% a converted score of 5.5 and 75% a converted score of 0.5. Rates less than 75% are assigned a converted score of 0.5 and a rating of 1. These converted scores are then rounded to the nearest whole number"	Appropriate Use of Abdominal and Chest CT Scanning: "used the double-scan rates for chest and abdomen in the ratings. To convert these rates to the converted score (CS) scale, a piecewise linear transformation was used that assigns a rate of zero to a converted score of 5.5, and a rate of 25% to a converted score of 0.5. Rates greater than 25% are assigned CSs of 0.5.." Avoidng C-sections: "The C…
	Reason	The reason for including this measure	N/P	N/P	"Use of double scans exposes patients to double the radiation of a single scan. For example, radiation exposure from a single CT scan of the chest is about 350 times higher than for an ordinary chest X- ray; a double CT scan exposes a patient to 700 times more radiation than a chest X-ray. Additionally, the use of contrast material introduces risks of its own, such as possible harm to the kidneys…
Score	Composite score Calculation	The way in which the composites scores are calculated	"For each of the five infection types, ratings scores for hospitals that meet either of the following sample size requirements are calculated: 1. At least one total predicted infection. Smaller volumes yield less reliable ratings. 2. At least three infections, regardless of central-line days, number of surgical procedures, catheter days, or patient days. This allows us to identify additional hosp…	"We calculate our Overall Patient Experience rating in two stages. First, we calculate the arithmetic mean of the two overall response measures: 1. The percentage of respondents who would “definitely” recommend the hospital 2. The percentage of respondents who gave the hospital an overall rating of 9 or 10 These two measures are highly correlated (r=0.98 for all hospitals with at least 100 comple…	Appropriate Use of Abdominal and Chest CT Scanning: "used the double-scan rates for chest and abdomen in the ratings. To convert these rates to the converted score (CS) scale, a piecewise linear transformation was used that assigns a rate of zero to a converted score of 5.5, and a rate of 25% to a converted score of 0.5. Rates greater than 25% are assigned CSs of 0.5.." Avoidng C-sections: "The C…
	Final score	The way in which the final score is composed based on the measures	Safety Score: "The Safety Score is expressed on a 100-point scale, where a hospital would score 100.5 if it earned the highest possible score in all measures (for example, 100% for patient experience measures, or zero infections), and would score .5 if it earned the lowest scores in all measures. The measure categories that are based on interval data (infections, readmissions, mortality, communic…	Safety Score: "The Safety Score is expressed on a 100-point scale, where a hospital would score 100.5 if it earned the highest possible score in all measures (for example, 100% for patient experience measures, or zero infections), and would score .5 if it earned the lowest scores in all measures. The measure categories that are based on interval data (infections, readmissions, mortality, communic…	Safety Score: "The Safety Score is expressed on a 100-point scale, where a hospital would score 100.5 if it earned the highest possible score in all measures (for example, 100% for patient experience measures, or zero infections), and would score .5 if it earned the lowest scores in all measures. The measure categories that are based on interval data (infections, readmissions, mortality, communic…

## Sheet: Data_Validation_List
Yes	Rating	Consumers	Public	National	Private, For-profit
No	Ranking	Hospitals	Private	International	Private, Non-profit
	List	Payers			Public
