# Supplementary material for: U.S. hospital performance methodologies: a scoping review to identify opportunities for crossing the quality chasm
Source: BMC Health Serv Res. 2020 Jul 10;20:640. doi: 10.1186/s12913-020-05503-z (PMC7350649; doi:10.1186/s12913-020-05503-z)
Supplement: Supplementary file 3 — Additional file 3. [file 12913_2020_5503_MOESM3_ESM.xlsx]

## Sheet: Overview
Criteria	Definition
Hospital Metric Organization	The name of the organization producing the hospital performance metric	Healthgrades
Release Date	The release date of the hospital performance metric	2019
Goal of Rating	The stated goal of the hospital performance metric	To help consumers evaluate and compare hospital performance for care provided during a hospital stay for specific conditions or procedures
Hospital Metric Organization Type	The type of organization which produces the hospital performance metric	Private, For-profit
Geographic Context	The geographic scope of the hospital performance metric	National
Availability and Intended Audience	The intended user of the hospital performance metric	Consumers
Scoring Type	The type of hospital performance metric	Ranking
Services Offered	The services or licenses offered by the organization producing the hospital performance metric to improve ratings or for marketing	Healthgrades website available to consumers, Hospitals that are highly rated providers will license Healthgrades' ratings and trademarks to use in their marketing promotions. Healthgrades provides consulting services to more than 350 hospitals for recommendations on how to preserve or improve their quality of care, as well as marketing and business development.
Specialty Performance	The medical specialties that are rated by the hospital performance metric	Acupuncture Addiction Medicine Addiction Psychiatry Addiction and Substance Abuse Counseling Adolescent Psychology Advanced Heart Failure & Transplant Cardiology Aerospace Medicine Allergy & Immunology Alternative Care Anatomic & Clinical Pathology Anatomic Pathology Anesthesiology Anesthesiology (Anesthesiology Assistant) Art Therapy Assisted Living Assistive Therapy Athletic Training Attendant …
Determinants of Health and Health Equity Measures	Does the hospital performance metric explicitly measure health equity?	No

## Sheet: Methodology
Criteria	Subgroup	Definition	Datasource 1
Hospital Metric Organization	Name	The name of the organization producing the hospital performance metric	Healthgrades America’s Best Hospitals for Clinical Excellence Awards - America’s 250 Best Hospitals Methodology
Data Source	Origin of data	The sources of data the methodology uses	Medicare inpatient data from the Medicare Provider Analysis and Review (MedPAR)
	Availability	The availability of data	Public
	Type	The type of datasource	Reported outcome measure
	Sample size	The number of people or other unit of analysis used in the methodology	250 hospitals (out of all hospitals in MedPAR)
	Observation period	The span of time from data source of methodology used; temporal range	2015-2017
Cohort Development	Inclusion/exclusion criteria	The criteria for including or excluding data	"To be considered for the Healthgrades America’s 250 Best Hospitals, a hospital must have evaluations in at least 21 of the 32 Healthgrades procedures and conditions using Medicare inpatient data from the Medicare Provider Analysis and Review (MedPAR) file purchased from the Centers for Medicare and Medicaid Services (CMS)"
	Data pre-processing	How the data was cleaned, incuding removing outliers	N/P
Measure	Domain	The type of outcome measure the methodology uses	Outcome Measures
	Domain Type	The measure type including quality, access, utilization, and/or efficiency	Quality Measures; Utilization Measures
	Performance measure	The specific (structural, process, and/or outcome) measure used	Outcome Measures: Mortality-Based Procedures & Conditions: Bowel Obstruction Heart Failure Chronic Obstructive Pulmonary Disease (COPD) Pancreatitis Colorectal Surgeries Pneumonia Coronary Artery Bypass Graft (CABG) Surgery Pulmonary Embolism Coronary Interventional Procedures Respiratory Failure Cranial Neurosurgery Sepsis Diabetic Emergencies Small Intestine Surgeries Esophageal/Stomach Surgeri…
	Calculation	Method for calculating the measure	"Performance is assessed at two time points for mortality cohorts: in-hospital and at 30-days post admission. The patients used for in-hospital mortality and 30-day mortality are treated as independent for the volume weighting calculation. Within the mortality cohorts, a higher emphasis is placed on 30-day mortality (0.6) compared to inhospital mortality (0.4). The 30-day mortality outcome measur…
	Reason	The reason for including this measure	N/P
Score	Composite score Calculation	The way in which the composites scores are calculated	Each mortality cohort is composed of two outcomes measures (in-hospital mortality and 30-day mortality), and complication cohorts have only one outcome measure, the individual influence of mortality and complication outcomes on the overall performance score is 2 to 1.
	Final score	The way in which the final score is composed based on the measures	Hospitals are then listed in descending order by their overall performance score.The top performers (identify top 5% of all facilities) are selected.

## Sheet: Data_Validation_List
Yes	Rating	Consumers	Public	National	Private, For-profit
No	Ranking	Hospitals	Private	International	Private, Non-profit
	List	Payers			Public
