# Supplementary material for: U.S. hospital performance methodologies: a scoping review to identify opportunities for crossing the quality chasm
Source: BMC Health Serv Res. 2020 Jul 10;20:640. doi: 10.1186/s12913-020-05503-z (PMC7350649; doi:10.1186/s12913-020-05503-z)
Supplement: Supplementary file 4 — Additional file 4. [file 12913_2020_5503_MOESM4_ESM.xlsx]

## Sheet: Overview
Criteria	Definition
Hospital Metric Organization	The name of the organization producing the hospital performance metric	Hospital Compare
Release Date	The release date of the hospital performance metric	September-2019
Goal of Rating	The stated goal of the hospital performance metric	"Hospital Compare is a consumer-oriented website that provides information on how well hospitals provide recommended care to their patients. This information can help consumers make informed decisions about where to go for health care"
Hospital Metric Organization Type	The type of organization which produces the hospital performance metric	Public
Geographic Context	The geographic scope of the hospital performance metric	National
Availability and Intended Audience	The intended user of the hospital performance metric	Consumers
Scoring Type	The type of hospital performance metric	List
Services Offered	The services or licenses offered by the organization producing the hospital performance metric to improve ratings or for marketing	Government agency, they provide the rating information for free
Specialty Performance	The medical specialties that are rated by the hospital performance metric	Rates all hospitals that have sufficient data
Determinants of Health and Health Equity Measures	Does the hospital performance metric explicitly measure health equity?	No

## Sheet: Methodology
Criteria	Subgroup	Definition	Centers for Medicare & Medicaid Services (CMS)	Datasource 2	Datasource 3	Datasource 4	Datasource 5	Datasource 6	Datasource 7
Hospital Metric Organization	The name of the organization producing the hospital performance metric	Consumer Reports	Centers for Medicare & Medicaid Services (CMS)	Centers for Medicare & Medicaid Services (CMS)	Centers for Medicare & Medicaid Services (CMS)	Centers for Medicare & Medicaid Services (CMS)	Centers for Medicare & Medicaid Services (CMS)	Centers for Medicare & Medicaid Services (CMS)	Centers for Medicare & Medicaid Services (CMS)
Data Source	Origin of data	The sources of data the methodology uses	"Medicare enrollment and claims data. Some measures also include Veterans Health Administration (VHA) administrative data."	"Medicare enrollment and claims data. Some measures also include Veterans Health Administration (VHA) administrative data."	"Data submitted by hospitals to CMS' Clinical Data Warehouse through the CMS Abstraction and Reporting Tool (CART) Veterans Health Administration (VHA) data is abstracted using the External Peer Review Program (EPRP) Department of Defense (DoD) data is collected from military hospitals. Clinical Quality Measures are reviewed and monitored through special clinical studies, Joint Commission facilit…	"Hospital Consumer Assessment of Healthcare Providers and Systems (HCAHPS) survey conducted by hospitals."	"The Centers for Disease Control and Prevention (CDC) collects data from hospitals via the National Healthcare Safety Network (NHSN). For VA hospitals, data is collected internally by the VA from employee health records. Facility level data is validated centrally by VHA’s program office."	"Data submitted by hospitals to CMS' Clinical Data Warehouse through the CMS Abstraction and Reporting Tool (CART) Veterans Health Administration (VHA) data is abstracted using the External Peer Review Program (EPRP) Department of Defense (DoD) data is collected from military hospitals. Clinical Quality Measures are reviewed and monitored through special clinical studies, Joint Commission facilit…	"Medicare enrollment and claims data"
	Availability	The availability of data	Public	Public	Public	Public	Public	Public	Public
	Type	The type of datasource	claims	claims	registry	survey	registry	registry	claims
	Sample size	The number of people or other unit of analysis used in the methodology	N=4,746	N=4,746	N=4,746	N/P	N=4,746	N=4,746	N=4,746
	Observation period	The span of time from data source of methodology used; temporal range	Death rate for heart attack patients: 7/1/2014 - 6/30/2017 Death rate for coronary artery bypass graft (CABG) surgery patient: 7/1/2014 - 6/30/2017 Death rate for chronic obstructive pulmonary disease (COPD) patients: 7/1/2014 - 6/30/2017 Death rate for heart failure patients: 7/1/2014 - 6/30/2017 Death rate for pneumonia patients: 7/1/2014 - 6/30/2017 Death rate for stroke patients: 7/1/2014 - 6…	Central line-associated bloodstream infections (CLABSI): 4/1/2017 - 3/31/2018 Catheter-associated urinary tract infections (CAUTI): 4/1/2017 - 3/31/2018 Surgical site infections from colon surgery (SSI: Colon) : 4/1/2017 - 3/31/2018 Surgical site infections from abdominal hysterectomy (SSI: Hysterectomy): 4/1/2017- 3/31/2018 Methicillin-resistant Staphylococcus Aureus (MRSA) Blood Laboratory-iden…	Hospital return days for heart attack patients: 7/1/2014 - 6/30/2017 Rate of unplanned readmission for coronary artery bypass graft (CABG) surgery patients: 7/1/2014 - 6/30/2017 Rate of unplanned readmission for chronic obstructive pulmonary disease (COPD) patients: 7/1/2014 - 6/30/2017 Hospital return days for heart failure patients: 7/1/2014 - 6/30/2017 Rate of unplanned readmission after hip/k…	Patients who reported that their nurses communicated well: 4/1/2017 - 3/31/2018 Patients who reported that their doctors communicated well: 4/1/2017 - 3/31/2018 Patients who reported that they received help as soon as they wanted: 4/1/2017 - 3/31/2018 Patients who reported that staff explained about medicines before giving it to them: 4/1/2017 - 3/31/2018 Patients who reported that their room and…	Patients assessed and given influenza vaccination: 10/1/2017 - 3/31/2018 Healthcare workers given influenza vaccination: 10/1/2017 - 3/31/2018 Outpatients with chest pain or possible heart attack who received aspirin within 24 hours of arrival or before transferring from the emergency department: 4/1/2017 - 3/31/2018 Percentage of patients who left the emergency department before being seen: 1/1/…	Average (median) time patients spent in the emergency department, before they were admitted to the hospital as an inpatient: 4/1/2017 - 3/31/2018 Average (median) time patients spent in the emergency department, after the doctor decided to admit them as an inpatient before leaving the emergency department for their inpatient room: 4/1/2017 - 3/31/2018 Average (median) number of minutes before out…	Outpatients with low-back pain who had an MRI without trying recommended treatments first, such as physical therapy: 7/1/2016 - 6/30/2017 Outpatient CT scans of the abdomen that were “combination” (double) scans: 7/1/2016 - 6/30/2017 Outpatient CT scans of the chest that were “combination” (double) scans: 7/1/2016 - 6/30/2017 Outpatients who got cardiac imaging stress tests before low-risk outpat…
Cohort Development	Inclusion/exclusion criteria	The criteria for including or excluding data	"The minimum measure threshold is three measures per group. Setting a minimum measure threshold of three measures for each group exceeded a desired reliability level of 0.75 for all groups. In addition to setting a minimum number of measures per group, CMS sets the final minimum group threshold for a hospital to receive a star rating at three groups, with at least one outcome group (that is, Mort…	"The minimum measure threshold is three measures per group. Setting a minimum measure threshold of three measures for each group exceeded a desired reliability level of 0.75 for all groups. In addition to setting a minimum number of measures per group, CMS sets the final minimum group threshold for a hospital to receive a star rating at three groups, with at least one outcome group (that is, Mort…	"The minimum measure threshold is three measures per group. Setting a minimum measure threshold of three measures for each group exceeded a desired reliability level of 0.75 for all groups. In addition to setting a minimum number of measures per group, CMS sets the final minimum group threshold for a hospital to receive a star rating at three groups, with at least one outcome group (that is, Mort…	"The minimum measure threshold is three measures per group. Setting a minimum measure threshold of three measures for each group exceeded a desired reliability level of 0.75 for all groups. In addition to setting a minimum number of measures per group, CMS sets the final minimum group threshold for a hospital to receive a star rating at three groups, with at least one outcome group (that is, Mort…	"The minimum measure threshold is three measures per group. Setting a minimum measure threshold of three measures for each group exceeded a desired reliability level of 0.75 for all groups. In addition to setting a minimum number of measures per group, CMS sets the final minimum group threshold for a hospital to receive a star rating at three groups, with at least one outcome group (that is, Mort…	"The minimum measure threshold is three measures per group. Setting a minimum measure threshold of three measures for each group exceeded a desired reliability level of 0.75 for all groups. In addition to setting a minimum number of measures per group, CMS sets the final minimum group threshold for a hospital to receive a star rating at three groups, with at least one outcome group (that is, Mort…	"The minimum measure threshold is three measures per group. Setting a minimum measure threshold of three measures for each group exceeded a desired reliability level of 0.75 for all groups. In addition to setting a minimum number of measures per group, CMS sets the final minimum group threshold for a hospital to receive a star rating at three groups, with at least one outcome group (that is, Mort…
	Data pre-processing	How the data was cleaned, incuding removing outliers	"Selected measures were standardized to be consistent in terms of direction and magnitude, with outlying values trimmed. Winsorizes the standardized measure score at the 0.125th percentile (Z= -3) and the 99.875 percentile (Z=3) of a Standard Normal distribution; thus, all standardized scores above 3 were set to be 3, and all standardized scores below -3 are set to be -3. This is done to avoid ex…	"Selected measures were standardized to be consistent in terms of direction and magnitude, with outlying values trimmed. Winsorizes the standardized measure score at the 0.125th percentile (Z= -3) and the 99.875 percentile (Z=3) of a Standard Normal distribution; thus, all standardized scores above 3 were set to be 3, and all standardized scores below -3 are set to be -3. This is done to avoid ex…	"Selected measures were standardized to be consistent in terms of direction and magnitude, with outlying values trimmed. Winsorizes the standardized measure score at the 0.125th percentile (Z= -3) and the 99.875 percentile (Z=3) of a Standard Normal distribution; thus, all standardized scores above 3 were set to be 3, and all standardized scores below -3 are set to be -3. This is done to avoid ex…	"Selected measures were standardized to be consistent in terms of direction and magnitude, with outlying values trimmed. Winsorizes the standardized measure score at the 0.125th percentile (Z= -3) and the 99.875 percentile (Z=3) of a Standard Normal distribution; thus, all standardized scores above 3 were set to be 3, and all standardized scores below -3 are set to be -3. This is done to avoid ex…	"Selected measures were standardized to be consistent in terms of direction and magnitude, with outlying values trimmed. Winsorizes the standardized measure score at the 0.125th percentile (Z= -3) and the 99.875 percentile (Z=3) of a Standard Normal distribution; thus, all standardized scores above 3 were set to be 3, and all standardized scores below -3 are set to be -3. This is done to avoid ex…	"Selected measures were standardized to be consistent in terms of direction and magnitude, with outlying values trimmed. Winsorizes the standardized measure score at the 0.125th percentile (Z= -3) and the 99.875 percentile (Z=3) of a Standard Normal distribution; thus, all standardized scores above 3 were set to be 3, and all standardized scores below -3 are set to be -3. This is done to avoid ex…	"Selected measures were standardized to be consistent in terms of direction and magnitude, with outlying values trimmed. Winsorizes the standardized measure score at the 0.125th percentile (Z= -3) and the 99.875 percentile (Z=3) of a Standard Normal distribution; thus, all standardized scores above 3 were set to be 3, and all standardized scores below -3 are set to be -3. This is done to avoid ex…
Measure	Domain	The type of outcome measure the methodology uses	Outcome	Outcome	Outcome	Outcome	Outcome	Process	Process
	Domain Type	The measure type including quality, access, utilization, and/or efficiency	Quality	Quality	Quality	Quality	Quality	Quality	Efficiency
	Performance measure	The specific (structural, process, and/or outcome) measure used	Outcome: Mortality: - Death rate for heart attack patients - Death rate for coronary artery bypass graft (CABG) surgery patients - Death rate for chronic obstructive pulmonary disease (COPD) patients - Death rate for heart failure patients - Death rate for pneumonia patients - Death rate for stroke patients - Deaths among patients with serious treatable complications after surgery	Outcome: Safety of care: - Central line-associated bloodstream infections (CLABSI) - Catheter-associated urinary tract infections (CAUTI) - Surgical site infections from colon surgery (SSI: Colon) - Surgical site infections from abdominal hysterectomy (SSI: Hysterectomy) - Methicillin-resistant Staphylococcus Aureus (MRSA) Blood Laboratory-identified Events (Bloodstream infections) - Clostridium …	Outcome: Readmission: - Hospital return days for heart attack patients - Rate of unplanned readmission for coronary artery bypass graft (CABG) surgery patients - Rate of unplanned readmission for chronic obstructive pulmonary disease (COPD) patients - Hospital return days for heart failure patients - Rate of unplanned readmission after hip/knee surgery - Hospital return days for pneumonia patient…	Outcome: Patient Experience: - Patients who reported that their nurses communicated well - Patients who reported that their doctors communicated well - Patients who reported that they received help as soon as they wanted - Patients who reported that staff explained about medicines before giving it to them - Patients who reported that their room and bathroom were clean - Patients who reported that…	Outcome: Effectiveness of Care: - Patients assessed and given influenza vaccination - Healthcare workers given influenza vaccination - Outpatients with chest pain or possible heart attack who received aspirin within 24 hours of arrival or before transferring from the emergency department - Percentage of patients who left the emergency department before being seen - Percentage of patients who came…	Process: Timeliness of Care: - Average (median) time patients spent in the emergency department, before they were admitted to the hospital as an inpatient - Average (median) time patients spent in the emergency department, after the doctor decided to admit them as an inpatient before leaving the emergency department for their inpatient room - Average (median) number of minutes before outpatients …	Process: Efficient Use of Medical Imaging: - Outpatients with low-back pain who had an MRI without trying recommended treatments first, such as physical therapy - Outpatient CT scans of the abdomen that were “combination” (double) scans - Outpatient CT scans of the chest that were “combination” (double) scans - Outpatients who got cardiac imaging stress tests before low-risk outpatient surgery - …
	Calculation	Method for calculating the measure	"The standardized measures for each group were used to construct a latent variable statistical model that reflected the dimension of quality represented by the measures within the given group. CMS employed latent variable modeling (LVM) to estimate a group score for the dimension of quality represented by the measures in each group. CMS constructed a separate LVM for each group so that a total of…	"The standardized measures for each group were used to construct a latent variable statistical model that reflected the dimension of quality represented by the measures within the given group. CMS employed latent variable modeling (LVM) to estimate a group score for the dimension of quality represented by the measures in each group. CMS constructed a separate LVM for each group so that a total of…	"The standardized measures for each group were used to construct a latent variable statistical model that reflected the dimension of quality represented by the measures within the given group. CMS employed latent variable modeling (LVM) to estimate a group score for the dimension of quality represented by the measures in each group. CMS constructed a separate LVM for each group so that a total of…	"The standardized measures for each group were used to construct a latent variable statistical model that reflected the dimension of quality represented by the measures within the given group. CMS employed latent variable modeling (LVM) to estimate a group score for the dimension of quality represented by the measures in each group. CMS constructed a separate LVM for each group so that a total of…	"The standardized measures for each group were used to construct a latent variable statistical model that reflected the dimension of quality represented by the measures within the given group. CMS employed latent variable modeling (LVM) to estimate a group score for the dimension of quality represented by the measures in each group. CMS constructed a separate LVM for each group so that a total of…	"The standardized measures for each group were used to construct a latent variable statistical model that reflected the dimension of quality represented by the measures within the given group. CMS employed latent variable modeling (LVM) to estimate a group score for the dimension of quality represented by the measures in each group. CMS constructed a separate LVM for each group so that a total of…	"The standardized measures for each group were used to construct a latent variable statistical model that reflected the dimension of quality represented by the measures within the given group. CMS employed latent variable modeling (LVM) to estimate a group score for the dimension of quality represented by the measures in each group. CMS constructed a separate LVM for each group so that a total of…
	Reason	The reason for including this measure	"The rationale for these seven measure groups is as follows: - The seven groups are aligned with the CMS Hospital Value-Based Purchasing (HVBP) program, the current categories on the Hospital Compare website, and other national quality initiatives. - The groups are clinically reasonable in that they capture common components of quality for which hospital quality is likely linked across measures. …	"The rationale for these seven measure groups is as follows: - The seven groups are aligned with the CMS Hospital Value-Based Purchasing (HVBP) program, the current categories on the Hospital Compare website, and other national quality initiatives. - The groups are clinically reasonable in that they capture common components of quality for which hospital quality is likely linked across measures. …	"The rationale for these seven measure groups is as follows: - The seven groups are aligned with the CMS Hospital Value-Based Purchasing (HVBP) program, the current categories on the Hospital Compare website, and other national quality initiatives. - The groups are clinically reasonable in that they capture common components of quality for which hospital quality is likely linked across measures. …	"The rationale for these seven measure groups is as follows: - The seven groups are aligned with the CMS Hospital Value-Based Purchasing (HVBP) program, the current categories on the Hospital Compare website, and other national quality initiatives. - The groups are clinically reasonable in that they capture common components of quality for which hospital quality is likely linked across measures. …	"The rationale for these seven measure groups is as follows: - The seven groups are aligned with the CMS Hospital Value-Based Purchasing (HVBP) program, the current categories on the Hospital Compare website, and other national quality initiatives. - The groups are clinically reasonable in that they capture common components of quality for which hospital quality is likely linked across measures. …	"The rationale for these seven measure groups is as follows: - The seven groups are aligned with the CMS Hospital Value-Based Purchasing (HVBP) program, the current categories on the Hospital Compare website, and other national quality initiatives. - The groups are clinically reasonable in that they capture common components of quality for which hospital quality is likely linked across measures. …	"The rationale for these seven measure groups is as follows: - The seven groups are aligned with the CMS Hospital Value-Based Purchasing (HVBP) program, the current categories on the Hospital Compare website, and other national quality initiatives. - The groups are clinically reasonable in that they capture common components of quality for which hospital quality is likely linked across measures. …
Score	Composite score Calculation	The way in which the composites scores are calculated	A weight was applied to each group score, and all available groups were averaged to calculate a hospital summary score. Mortality: 22% Safety of Care: 22% Readmission: 22% Patient Experience: 22% Effectiveness of Care: 4% Timeliness of Care: 4% Efficient Use of Medical Imaging: 4%	A weight was applied to each group score, and all available groups were averaged to calculate a hospital summary score. Mortality: 22% Safety of Care: 22% Readmission: 22% Patient Experience: 22% Effectiveness of Care: 4% Timeliness of Care: 4% Efficient Use of Medical Imaging: 4%	A weight was applied to each group score, and all available groups were averaged to calculate a hospital summary score. Mortality: 22% Safety of Care: 22% Readmission: 22% Patient Experience: 22% Effectiveness of Care: 4% Timeliness of Care: 4% Efficient Use of Medical Imaging: 4%	A weight was applied to each group score, and all available groups were averaged to calculate a hospital summary score. Mortality: 22% Safety of Care: 22% Readmission: 22% Patient Experience: 22% Effectiveness of Care: 4% Timeliness of Care: 4% Efficient Use of Medical Imaging: 4%	A weight was applied to each group score, and all available groups were averaged to calculate a hospital summary score. Mortality: 22% Safety of Care: 22% Readmission: 22% Patient Experience: 22% Effectiveness of Care: 4% Timeliness of Care: 4% Efficient Use of Medical Imaging: 4%	A weight was applied to each group score, and all available groups were averaged to calculate a hospital summary score. Mortality: 22% Safety of Care: 22% Readmission: 22% Patient Experience: 22% Effectiveness of Care: 4% Timeliness of Care: 4% Efficient Use of Medical Imaging: 4%	A weight was applied to each group score, and all available groups were averaged to calculate a hospital summary score. Mortality: 22% Safety of Care: 22% Readmission: 22% Patient Experience: 22% Effectiveness of Care: 4% Timeliness of Care: 4% Efficient Use of Medical Imaging: 4%
	Final score	The way in which the final score is composed based on the measures	"To assign star ratings, hospital summary scores were organized into five categories using a clustering algorithm. The Star Rating methodology utilizes k-means clustering to complete convergence. The k-means clustering analysis is a standard method for creating categories (or clusters) so that the observations (or scores) in each category are closer to their category mean than to any other catego…	"To assign star ratings, hospital summary scores were organized into five categories using a clustering algorithm. The Star Rating methodology utilizes k-means clustering to complete convergence. The k-means clustering analysis is a standard method for creating categories (or clusters) so that the observations (or scores) in each category are closer to their category mean than to any other catego…	"To assign star ratings, hospital summary scores were organized into five categories using a clustering algorithm. The Star Rating methodology utilizes k-means clustering to complete convergence. The k-means clustering analysis is a standard method for creating categories (or clusters) so that the observations (or scores) in each category are closer to their category mean than to any other catego…	"To assign star ratings, hospital summary scores were organized into five categories using a clustering algorithm. The Star Rating methodology utilizes k-means clustering to complete convergence. The k-means clustering analysis is a standard method for creating categories (or clusters) so that the observations (or scores) in each category are closer to their category mean than to any other catego…	"To assign star ratings, hospital summary scores were organized into five categories using a clustering algorithm. The Star Rating methodology utilizes k-means clustering to complete convergence. The k-means clustering analysis is a standard method for creating categories (or clusters) so that the observations (or scores) in each category are closer to their category mean than to any other catego…	"To assign star ratings, hospital summary scores were organized into five categories using a clustering algorithm. The Star Rating methodology utilizes k-means clustering to complete convergence. The k-means clustering analysis is a standard method for creating categories (or clusters) so that the observations (or scores) in each category are closer to their category mean than to any other catego…	"To assign star ratings, hospital summary scores were organized into five categories using a clustering algorithm. The Star Rating methodology utilizes k-means clustering to complete convergence. The k-means clustering analysis is a standard method for creating categories (or clusters) so that the observations (or scores) in each category are closer to their category mean than to any other catego…

## Sheet: Data_Validation_List
Yes	Rating	Consumers	Public	National	Private, For-profit
No	Ranking	Hospitals	Private	International	Private, Non-profit
	List	Payers			Public
