# Supplementary material for: U.S. hospital performance methodologies: a scoping review to identify opportunities for crossing the quality chasm
Source: BMC Health Serv Res. 2020 Jul 10;20:640. doi: 10.1186/s12913-020-05503-z (PMC7350649; doi:10.1186/s12913-020-05503-z)
Supplement: Supplementary file 5 — Additional file 5. [file 12913_2020_5503_MOESM5_ESM.xlsx]

## Sheet: Overview
Criteria	Definition
Hospital Metric Organization	The name of the organization producing the hospital performance metric	IBM Watson Health 100 Top Hospitals Study
Release Date	The release date of the hospital performance metric	Mar-2019
Goal of Rating	The stated goal of the hospital performance metric	"To identify top performers and deliver insights that may help all healthcare organizations better focus their improvement initiatives on achieving consistent, balanced, and sustainable high performance."
Hospital Metric Organization Type	The type of organization which produces the hospital performance metric	Public
Geographic Context	The geographic scope of the hospital performance metric	National
Availability and Intended Audience	The intended user of the hospital performance metric	Hospitals
Scoring Type	The type of hospital performance metric	List
Services Offered	The services or licenses offered by the organization producing the hospital performance metric to improve ratings or for marketing	Analytics
Specialty Performance	The medical specialties that are rated by the hospital performance metric	None
Determinants of Health and Health Equity Measures	Does the hospital performance metric explicitly measure health equity?	No

## Sheet: Methodology
Criteria	Subgroup	Definition	Datasource 1	Datasource 2	Datasource 3
Hospital Metric Organization	Name	The name of the organization producing the hospital performance metric	IBM Watson Health 100 Top Hospitals	IBM Watson Health 100 Top Hospitals	IBM Watson Health 100 Top Hospitals
Data Source	Origin of data	The sources of data the methodology uses	Medicare Provider Analysis and Review (MEDPAR) data set	HCRIS Medicare Cost reports	Centers for Medicare & Medicaid Services Hospital Compare
	Availability	The availability of data	Public	Public	Public
	Type	The type of datasource	Claims data	Cost data	Performance data
	Sample size	The number of people or other unit of analysis used in the methodology	2,752 short-term, general, acute care US hospitals	2,752 short-term, general, acute care US hospitals	2,752 short-term, general, acute care US hospitals
	Observation period	The span of time from data source of methodology used; temporal range	2016-2017, 2012-2017 for five-year trend data (two years of data is combined for each study year data point)	2017, reports ending in 2013-2017 for five-year trend data	Data sets published in the third quarter of 2018, 2013-2017 for five-year trend data
Cohort Development	Inclusion/exclusion criteria	The criteria for including or excluding data	Must have the two most current years of data available, with valid present-on-admission (POA) coding. Excluded from the study were: – Specialty hospitals (that is, critical access, children’s, women’s, psychiatric, substance abuse, rehabilitation, cardiac, orthopedic, heart, cancer, and long-term acute care) – Federally owned hospitals – Non-US hospitals (such as those in Puerto Rico, Guam, and t…	Must have the two most current years of data available, with valid present-on-admission (POA) coding. Excluded from the study were: – Specialty hospitals (that is, critical access, children’s, women’s, psychiatric, substance abuse, rehabilitation, cardiac, orthopedic, heart, cancer, and long-term acute care) – Federally owned hospitals – Non-US hospitals (such as those in Puerto Rico, Guam, and t…	Must have the two most current years of data available, with valid present-on-admission (POA) coding. Excluded from the study were: – Specialty hospitals (that is, critical access, children’s, women’s, psychiatric, substance abuse, rehabilitation, cardiac, orthopedic, heart, cancer, and long-term acute care) – Federally owned hospitals – Non-US hospitals (such as those in Puerto Rico, Guam, and t…
	Data pre-processing	How the data was cleaned, incuding removing outliers	Three methods of identifying hospitals that are performance outliers. Interquartile range methodology to identify hospitals with extreme outlier values for the following measures: – Case mix- and wage-adjusted inpatient expense per discharge (high or low outliers) – Adjusted operating profit margin (high and low outliers) This is done to avoid the possibility of hospitals with a high probability …	Three methods of identifying hospitals that are performance outliers. Interquartile range methodology to identify hospitals with extreme outlier values for the following measures: – Case mix- and wage-adjusted inpatient expense per discharge (high or low outliers) – Adjusted operating profit margin (high and low outliers) This is done to avoid the possibility of hospitals with a high probability …	Three methods of identifying hospitals that are performance outliers. Interquartile range methodology to identify hospitals with extreme outlier values for the following measures: – Case mix- and wage-adjusted inpatient expense per discharge (high or low outliers) – Adjusted operating profit margin (high and low outliers) This is done to avoid the possibility of hospitals with a high probability …
Measure	Domain	The type of outcome measure the methodology uses: 1) structure, 2) process, 3) outcome, and 4) patient experience	Outcome, Process	Process	Process, Experience
	Domain Type	The measure type including: 1) quality, 2) access, 3) utilization, and/or 4) efficiency	Quality, Utilization	Efficiency	Quality, Utilization
	Performance measure	The specific (structural, process, and/or outcome) measure used	Quality: 1. Risk-adjusted inpatient mortality index 2. Risk-adjusted complications index Utilization: 3. Severity-adjusted average length of stay	Efficiency: 1. Case mix- and wage-adjusted inpatient expense per discharge 2. Adjusted operating profit margin	Quality: 1. Mean healthcare-associated infection index (HAI) 2. Mean 30-day risk-adjusted mortality rate (includes acute myocardial infarction [AMI]), heart failure [HF], pneumonia, chronic obstructive pulmonary disease [COPD], and stroke) 3.0 Mean 30-day risk-adjusted readmission rate (includes AMI, HF, pneumonia, THA/TKA, COPD, and stroke) 4.0 Hospital Consumer Assessment of Healthcare Provider…
	Calculation	Method for calculating the measure	1. Calculated an index value based on the number of actual in-hospital deaths in 2016 and 2017, divided by the number expected, given the risk of death for each patient. This model is designed to predict the likelihood of a patient’s death based on patient-level characteristics (age, sex, presence of complicating diagnoses, and other characteristics). A normalized index based on the observed and …	1.0 Inpatient expense per discharge measure is calculated by aggregating the cost center-level inpatient expense from the hospital cost report and dividing by the total acute inpatient discharges, adjusted for case mix and area wage indexes. Inpatient expense for each department is calculated from fully allocated cost using the ratio of inpatient charges to total charges. For inpatient nursing un…	1.0 Hospitals complete the required surveillance and report HAI occurrences, and the count of patient days associated with each HAI metric, through the US Centers for Disease Control and Prevention’s National Healthcare Safety Network (NHSN), which in turn reports data to CMS. To calculate a standardized infection ratio (SIR) for reporting HAI incidence, expected values are developed by the NHSN …
	Reason	The reason for including this measure	"Inpatient outcomes: Measures of inpatient outcomes include three measures: risk-adjusted mortality index, risk-adjusted complications index, and mean healthcare-associated infection index. These measures show how the hospital is performing on what is consider to be the most basic and essential care standards (survival, error-free care and avoidance of infections) while treating patients in the h…	"Inpatient outcomes: Measures of inpatient outcomes include three measures: risk-adjusted mortality index, risk-adjusted complications index, and mean healthcare-associated infection index. These measures show how the hospital is performing on what is consider to be the most basic and essential care standards (survival, error-free care and avoidance of infections) while treating patients in the h…	"Inpatient outcomes: Measures of inpatient outcomes include three measures: risk-adjusted mortality index, risk-adjusted complications index, and mean healthcare-associated infection index. These measures show how the hospital is performing on what is consider to be the most basic and essential care standards (survival, error-free care and avoidance of infections) while treating patients in the h…
Score	Composite score Calculation	The way in which the composites scores are calculated	"Hospitals are ranked on current year performance on each of the study measures relative to other hospitals in their comparison group. Each hospital’s performance-measure rankings are then sum-ranked and each hospital is re-ranked to arrive at a final rank for the hospital. The hospitals with the best final ranks in each comparison group are selected as the 100 Top Hospitals award winners. Separa…	"Hospitals are ranked on current year performance on each of the study measures relative to other hospitals in their comparison group. Each hospital’s performance-measure rankings are then sum-ranked and each hospital is re-ranked to arrive at a final rank for the hospital. The hospitals with the best final ranks in each comparison group are selected as the 100 Top Hospitals award winners. Separa…	"Hospitals are ranked on current year performance on each of the study measures relative to other hospitals in their comparison group. Each hospital’s performance-measure rankings are then sum-ranked and each hospital is re-ranked to arrive at a final rank for the hospital. The hospitals with the best final ranks in each comparison group are selected as the 100 Top Hospitals award winners. Separa…
	Final score	The way in which the final score is composed based on the measures	N/P	N/P	N/P

## Sheet: Data_Validation_List
Yes	Rating	Consumers	Public	National	Private, For-profit
No	Ranking	Hospitals	Private	International	Private, Non-profit
	List	Payers			Public
