# Supplementary material for: U.S. hospital performance methodologies: a scoping review to identify opportunities for crossing the quality chasm
Source: BMC Health Serv Res. 2020 Jul 10;20:640. doi: 10.1186/s12913-020-05503-z (PMC7350649; doi:10.1186/s12913-020-05503-z)
Supplement: Supplementary file 6 — Additional file 6. [file 12913_2020_5503_MOESM6_ESM.xlsx]

## Sheet: Overview
Criteria	Definition
Hospital Metric Organization	The name of the organization producing the hospital performance metric	Why Not the Best
Release Date	The release date of the hospital performance metric	Not provided, uses many different datasources; abstracted September 2019
Goal of Rating	The stated goal of the hospital performance metric	"It is a free resource for health care professionals interested in tracking performance on various measures of health care quality. It enables organizations to compare their performance against that of peer organizations, against a range of benchmarks, and over time. Case studies and improvement tools spotlight successful improvement strategies of the nation’s top performers."
Hospital Metric Organization Type	The type of organization which produces the hospital performance metric	Private, Non-profit
Geographic Context	The geographic scope of the hospital performance metric	National
Availability and Intended Audience	The intended user of the hospital performance metric	Hospitals
Scoring Type	The type of hospital performance metric	Ranking
Services Offered	The services or licenses offered by the organization producing the hospital performance metric to improve ratings or for marketing	Improvement tools
Specialty Performance	The medical specialties that are rated by the hospital performance metric	None
Determinants of Health and Health Equity Measures	Does the hospital performance metric explicitly measure health equity?	No

## Sheet: Methodology
Criteria	Subgroup	Definition	Datasource 1	Datasource 2	Datasource 3	Datasource 4	Datasource 5	Datasource 6	Datasource 7	Datasource 8	Datasource 9	Datasource 10	Datasource 11	Datasource 12	Datasource 13	Datasource 14	Datasource 15	Datasource 16	Datasource 17
Hospital Metric Organization	The name of the organization producing the hospital performance metric		Hospital Quality Alliance (CMS, Joint Commission);	IPRO, Commonwealth Fund	IPRO, Commonwealth Fund	CMS, Joint Commission	CMS, Joint Commission	CMS, Joint Commission	CMS, Joint Commission	CMS, Joint Commission	CMS, Joint Commission	CMS, Joint Commission	CMS, Joint Commission	CMS, Joint Commission	CMS	Centers for Disease Control and Prevention (CDC)	CMS	CMS, Institute of Medicine	County Health Rankings and Roadmaps Program, Behavioral Risk Factor Surveillance System (BRFS), Health Resources and Services Administration (HRSA), Medicare/Dartmouth Institute
Data Source	Origin of data	The sources of data the methodology uses	Centers for Medicare & Medicaid Services (CMS)	Centers for Medicare & Medicaid Services (CMS)	Centers for Medicare & Medicaid Services (CMS)	Centers for Medicare & Medicaid Services (CMS)	Centers for Medicare & Medicaid Services (CMS)	Centers for Medicare & Medicaid Services (CMS)	Centers for Medicare & Medicaid Services (CMS)	Centers for Medicare & Medicaid Services (CMS)	Centers for Medicare & Medicaid Services (CMS)	Centers for Medicare & Medicaid Services (CMS)	Centers for Medicare & Medicaid Services (CMS)	Centers for Medicare & Medicaid Services (CMS)	Centers for Medicare & Medicaid Services (CMS)	Centers for Medicare & Medicaid Services (CMS); Centers for Disease Control and Prevention’s National Healthcare Safety Network (NHSN)	Centers for Medicare & Medicaid Services (CMS)	Centers for Medicare & Medicaid Services (CMS)	Health Rankings and Roadmaps Program
	Availability	The availability of data	Public	Public	Public	Public	Public	Public	Public	Public	Public	Public	Public	N/P	Public	Public	Public	Public	Public
	Type	The type of datasource	registry (hospital self-report)	registry (hospital self-report)	Survey	survey	survey	survey	survey	survey	survey	survey	survey	Report	Report	survey	Self-reported by hospitals	Self-reported by hospitals	Survey
	Sample size	The number of people or other unit of analysis used in the methodology	N/P	N/P	N/P	N/P	N/P	N/P	N/P	N/P	N/P	N/P	N/P	N/P	N/P	N/P	N/P	N/P	N/P
	Observation period	The span of time from data source of methodology used; temporal range	N/P	N/P	N/P	N/P	N/P	N/P	N/P	N/P	N/P	N/P	N/P	N/P	2011	N/P	N/P	N/P	N/P
Cohort Development	Inclusion/exclusion criteria	The criteria for including or excluding data	Inclusion: "Medical record, all-patients 18 years and older, all-payer." Exclusion: "Rehabilitation, Children's or Psychiatric" hospitals"	Inclusion: "Medical record, all-patients 18 years and older, all-payer." Exclusion: "Rehabilitation, Children's or Psychiatric" hospitals"	Inclusion: "Medical record, all-patients 18 years and older, all-payer." Exclusion: "Rehabilitation, Children's or Psychiatric" hospitals"	Inclusion: "Electronic medical record, paper medical records, all emergency department patients, all-payer." Exclusion: "Rehabilitation, Children's or Psychiatric" hospitals"	Inclusion: "Administrative claims, paper medical records, all-payer." Exclusion: "Rehabilitation, Children's or Psychiatric" hospitals"	Inclusion: "Medical record, all patients 18 years and older, all-payer." Exclusion: "Rehabilitation, Children's or Psychiatric" hospitals"	Inclusion: "Medical record, all-patients 18 years and older, all-payer." Exclusion: "Rehabilitation, Children's or Psychiatric" hospitals"	Inclusion: "Administrative clinical data, Medicare fee-for-service patients 65 years and older." Exclusion: "Rehabilitation, Children's or Psychiatric" hospitals"	Inclusion: "Medicare Provider Analysis and Review (MEDPAR) File (claims data)." Exclusion: "Rehabilitation, Children's or Psychiatric" hospitals"	Inclusion: "Administrative clinical data, Medicare fee-for-service patients 65 years and older." Exclusion: "Rehabilitation, Children's or Psychiatric" hospitals"	Inclusion: " Web-based hospital data entry from administrative claims, electronic clinical data, and paper medical records." Exclusion: "Rehabilitation, Children's or Psychiatric" hospitals	Inclusion: "Claims/payment data, Medicare patients, acute care hospitals only." Exclusion: "Rehabilitation, Children's or Psychiatric" hospitals	Inclusion: "Medicare claims." Exclusion: "Rehabilitation, Children's or Psychiatric" hospitals	Inclusion: "Clinical data - medical and laboratory records, all-payer" Exclusion: "Rehabilitation, Children's or Psychiatric" hospitals	Inclusion: "Self-reported by hospitals" Exclusion: "Rehabilitation, Children's or Psychiatric" hospitals	Inclusion: "CMS Chronic Condition Data Warehouse (CCW) containing Medicare claims for beneficiaries (all ages) enrolled in the fee-for-service (FFS) program as well as enrollment and eligibility data" Exclusion: "Rehabilitation, Children's or Psychiatric" hospitals	Inclusion: "Random digit dial telephone survey, Medicare claims data, HRSA Area Resource File" Exclusion: "Rehabilitation, Children's or Psychiatric" hospitals
	Data pre-processing	How the data was cleaned, incuding removing outliers	N/P	N/P	N/P	N/P	N/P	N/P	N/P	N/P	N/P	N/P	N/P	N/P	N/P	N/P	N/P	N/P	N/P
Measure	Domain	The type of outcome measure the methodology uses	Structural	Process	Outcome	Structural	Process	Process	Process	Outcome	Structural	Outcome	Early Elective Delivery Rates	Spending per Medicare Beneficiary	Health Care Costs	Health Care-Associated Infections	Health Information Technology (HIT)	Population Health and Utilization & Costs	County Health Rankings
	Domain Type	The measure type including quality, access, utilization, and/or efficiency	Quality	Quality	Quality	Quality	Quality	Quality	Quality	Quality	Efficiency	Quality	Quality	Quality	Quality	Quality	Quality	Quality	Quality
	Performance measure	The specific (structural, process, and/or outcome) measure used	Structural: "Recommended care processes in the following four areas: heart attack, heart failure, pneumonia, and surgical care improvement."	Process: Composite Measures of Recommended Care: Overall Heart Attack Summary Rate (composite of four process-of-care measures for this condition) Overall Heart Failure Summary Rate (composite of three process-of-care measures for this condition) Overall Pneumonia Summary Rate (one process-of-care measure for this condition) Overall Surgical Care Improvement Summary Rate (composite of nine care p…	Outcome: Hospital Consumer Assessment of Healthcare Providers and Systems (HCAHPS) " This survey asks a random sample of recently discharged patients about important aspects of their hospital experience. "	Structural: "our measures assess how quickly hospitals treat patients who come to the hospital emergency department. Reducing the time patients remain in the emergency department can improve access to treatment and increase quality of care. The measures are: Median time from ED arrival to ED departure for admitted ED patients, Median admit decision time to ED departure time for admitted patients,…	Process: "These measures assess whether hospitals screen their patients for influenza vaccine status (age 6 months and older) and pneumococcal vaccine status (age 65 and older and high risk patients age 6-64) and provide vaccine to patients prior to discharge if indicated. Influenza vaccination is the most effective method for preventing influenza virus infection and its potentially severe compli…	Process: "These measures show the percentage of adults who receive various recommended standards of care from a hospital following a stroke. Higher percentages are better. Thrombolytic Therapy –This measure shows the percentage of ischemic stroke patients who arrived at the emergency department within 2 hours of the onset of their symptoms and who got medicine to break up a blood clot within 3 ho…	Process: " The measures listed below show how well hospitals are providing these recommended standards of care and how often blood clots occur that could have been prevented. Venous thromboembolism prophylaxis – This measure shows the percentage of hospital patients who either got treatment to prevent blood clots on the day of or day after hospital admission or surgery or had paperwork in their c…	Outcome: "These rates include patients readmitted to a hospital within 30 days of discharge from a previous hospital stay for heart attack, heart failure, or pneumonia. Readmissions rates reflect three years' worth of data. Regional rates are derived by calculating a simple average of all risk-adjusted averages for hospitals reporting within the region. Regional rates should not be directly compa…	Structural: "Readmissions Payment Adjustment Factor – This measure shows the degree to which an IPPS hospital is penalized in fiscal year 2014 for excess readmissions that occurred from July 1, 2009, through June 30, 2012. An adjustment factor of 1.000 (best possible) means no penalty and the hospital receives its full Medicare reimbursement. The lowest adjustment factor possible, 0.9800, means t…	Outcome: "These rates take into account deaths within 30 days from all causes after an initial hospitalization with a principal diagnosis of heart attack, heart failure, or pneumonia. Mortality rates displayed on this site reflect three years' worth of data. Regional rates are derived by calculating a simple average of all risk-adjusted averages for hospitals reporting within the region. Regional…	"This measure shows the percentage of newborns whose elective deliveries (vaginal or by C-section) were scheduled too early (1-3 weeks early) when a scheduled delivery was not medically necessary. Lower percentages are better. Higher numbers may indicate that hospitals aren’t doing enough to discourage this unsafe practice. "	" Spending per Hospital Patient with Medicare: This measure shows whether Medicare spends more, less or about the same per Medicare patient treated in a specific hospital, compared to how much Medicare spends per patient nationally. This measure includes any Medicare Part A and Part B payments made for services provided to a patient during the 3 days prior to the hospital stay, during the stay, a…	"average covered charges per discharge and average total payments per discharge for 13 diagnosis-related groups (DRG) for U.S. hospitals that received Medicare Inpatient Prospective Payment System (IPPS) payments in fiscal year 2011. DRG 065 - Intracranial hemorrhage or cerebral infarction with complication or comorbidity DRG 194 - Simple pneumonia and pleurisy with complication or comorbidity DR…	" A SIR greater than 1.0 means that more HAIs were observed in a facility or state than predicted, and a SIR less than 1.0 means there were fewer HAIs observed than predicted. A score of 0, meaning no infections, is best. Central Line-Associated Bloodstream Infections (CLABSIs) - CLABSI is a type of infection introduced when a central-line catheter or tube is placed in a large vein in the neck, c…	" The HIT measures from CMS assess how outpatient hospital departments (such as emergency, imaging, surgery, and clinics) use electronic medical records. The first measure (Able to receive lab results electronically) assesses whether a facility has the ability to receive electronic laboratory data directly into a certified electronic medical record and whether the facility actually uses this feat…	"The site includes the following measures of population health: Average Hierarchical Condition Category (HCC) risk score expressed as a Ratio to the National Average (see definition below); Percent of Medicare beneficiaries of all ages with Diabetes; and Percent of Medicare beneficiaries of all ages with Heart Failure. It also includes the following measures of utilization and costs: Standardized…	" Health Outcomes: Poor or Fair Health - Percent of adults reporting “fair” or “poor” when asked: “In general, would you say that your health is excellent, very good, good, fair, or poor?” The measure is age-adjusted to the 2000 US population. Health Factors: Primary Care Physicians per 100,000 Population – The number of practicing primary care physicians (M.D.s and D.O.s) under age 75, specializ…
	Calculation	Method for calculating the measure	N/P	N/P	N/P	N/P	N/P	N/P	N/P	N/P	N/P	N/P	N/P	N/P	N/P	N/P	N/P	N/P	N/P
	Reason	The reason for including this measure	N/P	N/P	N/P	N/P	N/P	N/P	N/P	N/P	N/P	N/P	N/P	N/P	N/P	N/P	N/P	N/P	N/P
Score	Composite score Calculation	The way in which the composites scores are calculated	Aims to isolate hospitals that are fully reporting, have a minimum sample size and can be aggregated into groups for comparative purposes. "Each individual score is reviewed three times for specific criteria, which leads to three main groupings of hospitals: Aggregate grouping: If the number of cases reported is 30 or more, it is separated into a subset of scores labelled “High Performer Eligible…	Aims to isolate hospitals that are fully reporting, have a minimum sample size and can be aggregated into groups for comparative purposes. "Each individual score is reviewed three times for specific criteria, which leads to three main groupings of hospitals: Aggregate grouping: If the number of cases reported is 30 or more, it is separated into a subset of scores labelled “High Performer Eligible…	Aims to isolate hospitals that are fully reporting, have a minimum sample size and can be aggregated into groups for comparative purposes. "Each individual score is reviewed three times for specific criteria, which leads to three main groupings of hospitals: Aggregate grouping: If the number of cases reported is 30 or more, it is separated into a subset of scores labelled “High Performer Eligible…	Aims to isolate hospitals that are fully reporting, have a minimum sample size and can be aggregated into groups for comparative purposes. "Each individual score is reviewed three times for specific criteria, which leads to three main groupings of hospitals: Aggregate grouping: If the number of cases reported is 30 or more, it is separated into a subset of scores labelled “High Performer Eligible…	Aims to isolate hospitals that are fully reporting, have a minimum sample size and can be aggregated into groups for comparative purposes. "Each individual score is reviewed three times for specific criteria, which leads to three main groupings of hospitals: Aggregate grouping: If the number of cases reported is 30 or more, it is separated into a subset of scores labelled “High Performer Eligible…	Aims to isolate hospitals that are fully reporting, have a minimum sample size and can be aggregated into groups for comparative purposes. "Each individual score is reviewed three times for specific criteria, which leads to three main groupings of hospitals: Aggregate grouping: If the number of cases reported is 30 or more, it is separated into a subset of scores labelled “High Performer Eligible…	Aims to isolate hospitals that are fully reporting, have a minimum sample size and can be aggregated into groups for comparative purposes. "Each individual score is reviewed three times for specific criteria, which leads to three main groupings of hospitals: Aggregate grouping: If the number of cases reported is 30 or more, it is separated into a subset of scores labelled “High Performer Eligible…	Aims to isolate hospitals that are fully reporting, have a minimum sample size and can be aggregated into groups for comparative purposes. "Each individual score is reviewed three times for specific criteria, which leads to three main groupings of hospitals: Aggregate grouping: If the number of cases reported is 30 or more, it is separated into a subset of scores labelled “High Performer Eligible…	Aims to isolate hospitals that are fully reporting, have a minimum sample size and can be aggregated into groups for comparative purposes. "Each individual score is reviewed three times for specific criteria, which leads to three main groupings of hospitals: Aggregate grouping: If the number of cases reported is 30 or more, it is separated into a subset of scores labelled “High Performer Eligible…	Aims to isolate hospitals that are fully reporting, have a minimum sample size and can be aggregated into groups for comparative purposes. "Each individual score is reviewed three times for specific criteria, which leads to three main groupings of hospitals: Aggregate grouping: If the number of cases reported is 30 or more, it is separated into a subset of scores labelled “High Performer Eligible…	Aims to isolate hospitals that are fully reporting, have a minimum sample size and can be aggregated into groups for comparative purposes. "Each individual score is reviewed three times for specific criteria, which leads to three main groupings of hospitals: Aggregate grouping: If the number of cases reported is 30 or more, it is separated into a subset of scores labelled “High Performer Eligible…	Aims to isolate hospitals that are fully reporting, have a minimum sample size and can be aggregated into groups for comparative purposes. "Each individual score is reviewed three times for specific criteria, which leads to three main groupings of hospitals: Aggregate grouping: If the number of cases reported is 30 or more, it is separated into a subset of scores labelled “High Performer Eligible…	Aims to isolate hospitals that are fully reporting, have a minimum sample size and can be aggregated into groups for comparative purposes. "Each individual score is reviewed three times for specific criteria, which leads to three main groupings of hospitals: Aggregate grouping: If the number of cases reported is 30 or more, it is separated into a subset of scores labelled “High Performer Eligible…	Aims to isolate hospitals that are fully reporting, have a minimum sample size and can be aggregated into groups for comparative purposes. "Each individual score is reviewed three times for specific criteria, which leads to three main groupings of hospitals: Aggregate grouping: If the number of cases reported is 30 or more, it is separated into a subset of scores labelled “High Performer Eligible…	Aims to isolate hospitals that are fully reporting, have a minimum sample size and can be aggregated into groups for comparative purposes. "Each individual score is reviewed three times for specific criteria, which leads to three main groupings of hospitals: Aggregate grouping: If the number of cases reported is 30 or more, it is separated into a subset of scores labelled “High Performer Eligible…	Aims to isolate hospitals that are fully reporting, have a minimum sample size and can be aggregated into groups for comparative purposes. "Each individual score is reviewed three times for specific criteria, which leads to three main groupings of hospitals: Aggregate grouping: If the number of cases reported is 30 or more, it is separated into a subset of scores labelled “High Performer Eligible…	Aims to isolate hospitals that are fully reporting, have a minimum sample size and can be aggregated into groups for comparative purposes. "Each individual score is reviewed three times for specific criteria, which leads to three main groupings of hospitals: Aggregate grouping: If the number of cases reported is 30 or more, it is separated into a subset of scores labelled “High Performer Eligible…
	Final score	The way in which the final score is composed based on the measures	N/P	N/P	N/P	N/P	N/P	N/P	N/P	N/P	N/P	N/P	N/P	N/P	N/P	N/P	N/P	N/P	N/P

## Sheet: Data_Validation_List
Yes	Rating	Consumers	Public	National	Private, For-profit
No	Ranking	Hospitals	Private	International	Private, Non-profit
	List	Payers			Public
