# Supplementary material for: U.S. hospital performance methodologies: a scoping review to identify opportunities for crossing the quality chasm
Source: BMC Health Serv Res. 2020 Jul 10;20:640. doi: 10.1186/s12913-020-05503-z (PMC7350649; doi:10.1186/s12913-020-05503-z)
Supplement: Supplementary file 7 — Additional file 7. [file 12913_2020_5503_MOESM7_ESM.xlsx]

## Sheet: Overview
Criteria	Definition
Hospital Metric Organization	The name of the organization producing the hospital performance metric	Joint Commission
Release Date	The release date of the hospital performance metric	Nov-2018
Goal of Rating	The stated goal of the hospital performance metric	"The report recognizes hospitals that have successfully leveraged electronic clinical quality measures (eCQMs) to drive quality improvement, as well as summarizes 2016 data on the traditional chart-abstracted accountability measures. The data summarized in the annual report represents 17.3 million opportunities to provide evidence-based patient care."
Hospital Metric Organization Type	The type of organization which produces the hospital performance metric	Private, Non-profit
Geographic Context	The geographic scope of the hospital performance metric	National
Availability and Intended Audience	The intended user of the hospital performance metric	Hospitals
Scoring Type	The type of hospital performance metric	List
Services Offered	The services or licenses offered by the organization producing the hospital performance metric to improve ratings or for marketing	None
Specialty Performance	The medical specialties that are rated by the hospital performance metric	None
Determinants of Health and Health Equity Measures	Does the hospital performance metric explicitly measure health equity?	No

## Sheet: Methodology
Criteria	Subgroup	Definition	Datasource 1	Datasource 2
Hospital Metric Organization	The name of the organization producing the hospital performance metric	The Joint Commission	The Joint Commission	The Joint Commission
Data Source	Origin of data	The sources of data the methodology uses	"Hospitals collect eCQM information through electronic health records (EHRs) and transmit the data to The Joint Commission (as part of its ORYX® performance measurement requirements) and to the Centers for Medicare & Medicaid Services (CMS)."	"Hospitals collect eCQM information through electronic health records (EHRs) and transmit the data to The Joint Commission (as part of its ORYX® performance measurement requirements) and to the Centers for Medicare & Medicaid Services (CMS)."
	Availability	The availability of data	Private	Private
	Type	The type of datasource	Hospital Self-report	Hospital Self-report
	Sample size	The number of people or other unit of analysis used in the methodology	3,200+ Joint Commission-accredited hospitals	470 hospitals
	Observation period	The span of time from data source of methodology used; temporal range	2016	2016
Cohort Development	Inclusion/exclusion criteria	The criteria for including or excluding data	"This report only includes data about patients considered 'eligible' for one of the evidence-based treatments or measures. It’s important to understand that not every patient gets – or should get – a treatment. Often, patients have health conditions or factors that influence the effectiveness of treatments, or whether or not a provider orders a particular treatment. Also, a patient may choose to …	"This report only includes data about patients considered 'eligible' for one of the evidence-based treatments or measures. It’s important to understand that not every patient gets – or should get – a treatment. Often, patients have health conditions or factors that influence the effectiveness of treatments, or whether or not a provider orders a particular treatment. Also, a patient may choose to …
	Data pre-processing	How the data was cleaned, incuding removing outliers	N/P	N/P
Measure	Domain	The type of outcome measure the methodology uses	Process	Process
	Domain Type	The measure type including quality, access, utilization, and/or efficiency	Quality	Quality
	Performance measure	The specific (structural, process, and/or outcome) measure used	Process: Inpatient psychiatric services HBIPS-1: Admission screening HBIPS-2: Physical restraint HBIPS-3: Seclusion HBIPS-5: Justification for multiple antipsychotic medications Venous thromboembolism (VTE) care VTE-5: VTE warfarin discharge instructions Stroke care STK-4: Thrombolytic therapy Perinatal care PC-01: Elective delivery PC-03: Antenatal steroids Immunization IMM-2: Influenza immuniza…	Process: Heart attack care eAMI-7a: Fibrinolytic therapy within 30 minutes eAMI-8a: Primary PCI received within 90 minutes Children’s asthma care eCAC-3: Home management plan of care Emergency department eED-1a: Median time from ED arrival to ED departure for admitted ED patients eED-2a: Admit decision time to ED departure time for admitted patients Hearing screening eEHDI-1a: Hearing screening p…
	Calculation	Method for calculating the measure	Inpatient psychiatric services: "physical restraint hours per 1,000 patient hours"; "seclusion hours per 1,000 patient hours."; "In addition, these two measures are stratified by age groups 1-12 years, 13-17 years, 18-64 years, and age 65 and above. Lower rates reflect better performance. "	Weighted sum
	Reason	The reason for including this measure	N/P	N/P
Score	Composite score Calculation	The way in which the composites scores are calculated	" the sum of all the numerator counts for accountability process measures across all measure sets divided by the sum of all the denominator counts from across the same accountability measures. " "In addition, a composite measure for a measure set is calculated by adding or “rolling up” the number of times recommended care was provided over all the process measures in the given measure set and div…	" the sum of all the numerator counts for accountability process measures across all measure sets divided by the sum of all the denominator counts from across the same accountability measures. " "In addition, a composite measure for a measure set is calculated by adding or “rolling up” the number of times recommended care was provided over all the process measures in the given measure set and div…
	Final score	The way in which the final score is composed based on the measures	N/P	N/P

## Sheet: Data_Validation_List
Yes	Rating	Consumers	Public	National	Private, For-profit
No	Ranking	Hospitals	Private	International	Private, Non-profit
	List	Payers			Public
