# Supplementary material for: U.S. hospital performance methodologies: a scoping review to identify opportunities for crossing the quality chasm
Source: BMC Health Serv Res. 2020 Jul 10;20:640. doi: 10.1186/s12913-020-05503-z (PMC7350649; doi:10.1186/s12913-020-05503-z)
Supplement: Supplementary file 8 — Additional file 8. [file 12913_2020_5503_MOESM8_ESM.xlsx]

## Sheet: Overview
Criteria	Definition
Hospital Metric Organization	The name of the organization producing the hospital performance metric	LeapFrog Group - Hospital Safety Grade
Release Date	The release date of the hospital performance metric	Apr-2019
Goal of Rating	The stated goal of the hospital performance metric	Consumer-centric comparison of area hospitals
Hospital Metric Organization Type	The type of organization which produces the hospital performance metric	Private, Non-profit
Geographic Context	The geographic scope of the hospital performance metric	National
Availability and Intended Audience	The intended user of the hospital performance metric	Hospitals
Scoring Type	The type of hospital performance metric	Rating
Services Offered	The services or licenses offered by the organization producing the hospital performance metric to improve ratings or for marketing	None
Specialty Performance	The medical specialties that are rated by the hospital performance metric	None
Determinants of Health and Health Equity Measures	Does the hospital performance metric explicitly measure health equity?	No

## Sheet: Methodology
Criteria	Subgroup	Definition	Datasource 1	Datasource 2	Datasource 3
Hospital Metric Organization	Name	The name of the organization producing the hospital performance metric	Leapfrog Hospital Safety Grade	Leapfrog Hospital Safety Grade	Leapfrog Hospital Safety Grade
Data Source	Origin of data	The sources of data the methodology uses	National performance measures from the Centers for Medicare & Medicaid Services (CMS)	The Leapfrog Hospital Survey	American Hospital Association’s Annual Survey and IT Supplement
	Availability	The availability of data	Public	Private	Private
	Type	The type of datasource	Reported performance measure	Survey	Survey
	Sample size	The number of people or other unit of analysis used in the methodology	2,600 general acute care hospitals	2,600 general acute care hospitals	2,600 general acute care hospitals
	Observation period	The span of time from data source of methodology used; temporal range	CMS HCOMP measures are from 04/01/2017 – 03/31/2018. CMS outcomes measures are from 10/01/2015 - 06/30/2017	07/01/2017 - 06/30/2018	2016
Cohort Development	Inclusion/exclusion criteria	The criteria for including or excluding data	Sufficient publicly available data. "The Leapfrog Group is not able to calculate a Leapfrog Hospital Safety Grade for the following types of hospitals due to missing data: • Critical access hospitals (CAH) • Long-term care and rehabilitation facilities • Mental health facilities • Federal hospitals (e.g., Veterans Affairs, Indian Health Services, etc.) • Specialty hospitals, including surgical ce…	Sufficient publicly available data. "The Leapfrog Group is not able to calculate a Leapfrog Hospital Safety Grade for the following types of hospitals due to missing data: • Critical access hospitals (CAH) • Long-term care and rehabilitation facilities • Mental health facilities • Federal hospitals (e.g., Veterans Affairs, Indian Health Services, etc.) • Specialty hospitals, including surgical ce…	Sufficient publicly available data. "The Leapfrog Group is not able to calculate a Leapfrog Hospital Safety Grade for the following types of hospitals due to missing data: • Critical access hospitals (CAH) • Long-term care and rehabilitation facilities • Mental health facilities • Federal hospitals (e.g., Veterans Affairs, Indian Health Services, etc.) • Specialty hospitals, including surgical ce…
	Data pre-processing	How the data was cleaned, incuding removing outliers	"For hospitals that have an “extreme” value for a particular measure (i.e. a value that exceeds the 99th percentile) Leapfrog “trims” the reported value to the 99th percentile. For example, if CMS has reported a rate of 0.50 per 1,000 patient discharges for the Foreign Object Retained measure for your hospital, Leapfrog has “trimmed” this rate to 0.357 (e.g. the 99th percentile). Therefore, on th…	"For hospitals that have an “extreme” value for a particular measure (i.e. a value that exceeds the 99th percentile) Leapfrog “trims” the reported value to the 99th percentile. For example, if CMS has reported a rate of 0.50 per 1,000 patient discharges for the Foreign Object Retained measure for your hospital, Leapfrog has “trimmed” this rate to 0.357 (e.g. the 99th percentile). Therefore, on th…	"For hospitals that have an “extreme” value for a particular measure (i.e. a value that exceeds the 99th percentile) Leapfrog “trims” the reported value to the 99th percentile. For example, if CMS has reported a rate of 0.50 per 1,000 patient discharges for the Foreign Object Retained measure for your hospital, Leapfrog has “trimmed” this rate to 0.357 (e.g. the 99th percentile). Therefore, on th…
Measure	Domain	The type of outcome measure the methodology uses	Process/Structural Measures; Outcome Measures	Process/Structural Measures; Outcome Measures	Process/Structural Measures
	Domain Type	The measure type including quality, access, utilization, and/or efficiency	Quality	Quality	Quality
	Performance measure	The specific (structural, process, and/or outcome) measure used	Processl measures: H-COMP-1: Nuse Communication; H-COMP-2: Doctor Communication; H-Comp-3: Staff Responsiveness; H-Comp-5: Communication about Medicine; H-Comp-6: Discharge Information. Outcome measures: Foreign Object Retained; Air Embolism; Falls and Trauma; PSI 3: Pressure Ulcer Rate; PSI 4: Death Rate among Surgical Inpatients with Serious Treatable Conditions; PSI 5: Iatrogenic Pneumothorax …	Structural measures: Computerized Physician Order Entry (CPOE); Bar Code Medication Administration; ICU Physician Staffing Process measures: Safe Practice 1: Leadership Structures and Systems; Safe Practice 2: Culture Measurement, Feedback & Intervention; Safe Practice 4: Identification and Mitigation of Risks and Hazards; Safe Practice 9: Nursing Workforce; Safe Practice 19: Hand Hygeine Outcome…	Sructural measures: Computerized Physician Order Entry (CPOE); Bar Code Medication Administration
	Calculation	Method for calculating the measure	Process/Structural measures: a higher score is always better: • CPOE/BCMA/IPS: categorical measures, each category has a fixed numeric measure score • NQF Safe Practice scores: ranges between 0 ~ 60/100/120 • HCAHPS linear mean scores: ranges between 0~100; calculated by CMS Outcome measures: a lower score is always better: • five healthcare-associated infection measures: standardized infection r…	Process/Structural measures: a higher score is always better: • CPOE/BCMA/IPS: categorical measures, each category has a fixed numeric measure score • NQF Safe Practice scores: ranges between 0 ~ 60/100/120 • HCAHPS linear mean scores: ranges between 0~100; calculated by CMS Outcome measures: a lower score is always better: • five healthcare-associated infection measures: standardized infection r…	Process/Structural measures: a higher score is always better: • CPOE/BCMA/IPS: categorical measures, each category has a fixed numeric measure score • NQF Safe Practice scores: ranges between 0 ~ 60/100/120 • HCAHPS linear mean scores: ranges between 0~100; calculated by CMS Outcome measures: a lower score is always better: • five healthcare-associated infection measures: standardized infection r…
	Reason	The reason for including this measure	N/P	N/P	N/P
Score	Composite score Calculation	The way in which the composites scores are calculated	Weighted compostion score after normalization	Weighted compostion score after normalization	Weighted compostion score after normalization
	Final score	The way in which the final score is composed based on the measures	N/P	N/P	N/P

## Sheet: Data_Validation_List
Yes	Rating	Consumers	Public	National	Private, For-profit
No	Ranking	Hospitals	Private	International	Private, Non-profit
	List	Payers			Public
