# Supplementary material for: U.S. hospital performance methodologies: a scoping review to identify opportunities for crossing the quality chasm
Source: BMC Health Serv Res. 2020 Jul 10;20:640. doi: 10.1186/s12913-020-05503-z (PMC7350649; doi:10.1186/s12913-020-05503-z)
Supplement: Supplementary file 9 — Additional file 9. [file 12913_2020_5503_MOESM9_ESM.xlsx]

## Sheet: Overview
Criteria	Definition
Hospital Metric Organization	The name of the organization producing the hospital performance metric	U.S. News and World Report Procedures and Conditions
Release Date	The release date of the hospital performance metric	July-2019
Goal of Rating	The stated goal of the hospital performance metric	"to provide a decision tool that helps the public identify hospitals that best meet their needs"
Hospital Metric Organization Type	The type of organization which produces the hospital performance metric	Private, For-profit
Geographic Context	The geographic scope of the hospital performance metric	National
Availability and Intended Audience	The intended user of the hospital performance metric	Consumers
Scoring Type	The type of hospital performance metric	Rating
Services Offered	The services or licenses offered by the organization producing the hospital performance metric to improve ratings or for marketing	Licensing of brand for marketing
Specialty Performance	The medical specialties that are rated by the hospital performance metric	Specialities in Best Hospitals Report (which was not included in synthesis): 16 specialties and procedures: (1) Cancer, (2) Cardiology and Heart Surgery, (3) Diabetes and Endocrinology, (4) Ear, Nose, & Throat, (5) Gastroenterology &GI Surgery, (6) Geriatrics, (7) Gynecology, (8) Nephrology, (9) Neurology and Neurosurgery, (10) Opthamology, (11) Orthopedics, (12) Psychiatry, (13) Pulmonology & Lu…
Determinants of Health and Health Equity Measures	Does the hospital performance metric explicitly measure health equity?	No

## Sheet: Methodology
Criteria	Subgroup	Definition	Datasource 1	Datasource 2	Datasource 3	Datasource 4	Datasource 5	Datasource 6
Hospital Metric Organization	Organization name	The name of the organization producing the hospital performance metric	U.S. News and World Report Procedures and Conditions	U.S. News and World Report Procedures and Conditions	U.S. News and World Report Procedures and Conditions	U.S. News and World Report Procedures and Conditions	U.S. News and World Report Procedures and Conditions	U.S. News and World Report Procedures and Conditions
Data Source	Origin of data	The sources of data the methodology uses	American Hospital Association (AHA) Annual Survey	Standard Analytical Files (SAF) inpatient limited datasets maintained by the Centers for Medicare & Medicaid Services (CMS) and Hospital Compare	Hospital Consumer Assessment of Healthcare Providers and Systems (HCAHPS) Survey	Doximity	Society of Thoracic Surgeons	National Cancer Institute
	Availability	The availability of data	Private	Public	Public	Private	Public	Public
	Type	The type of datasource	Survey	Claims	Survey	Registry	Registry	Registry
	Sample size	The number of people or other unit of analysis used in the methodology	N/P	N/P	More than 4,000 hospitals	N/P	600 hospitals	N/P
	Observation period	The span of time from data source of methodology used; temporal range	2017	2012-2017	2017	All data until March 2019	All data until February 2019	N/P
Cohort Development	Inclusion/exclusion criteria	The criteria for including or excluding data	"All hospitals represented in the 2017 American Hospital Association Annual Survey were initially considered for inclusion in the ratings analysis, unless categorized on the AHA survey by a CNTRL code (41-48) indicating government ownership. Hospitals also were excluded if they lacked a valid six-digit Medicare provider number (MPN) associated with their AHA profile." In the Heart failure and COP…	"All hospitals represented in the 2017 American Hospital Association Annual Survey were initially considered for inclusion in the ratings analysis, unless categorized on the AHA survey by a CNTRL code (41-48) indicating government ownership. Hospitals also were excluded if they lacked a valid six-digit Medicare provider number (MPN) associated with their AHA profile." In the Heart failure and COP…	"All hospitals represented in the 2017 American Hospital Association Annual Survey were initially considered for inclusion in the ratings analysis, unless categorized on the AHA survey by a CNTRL code (41-48) indicating government ownership. Hospitals also were excluded if they lacked a valid six-digit Medicare provider number (MPN) associated with their AHA profile." In the Heart failure and COP…	"All hospitals represented in the 2017 American Hospital Association Annual Survey were initially considered for inclusion in the ratings analysis, unless categorized on the AHA survey by a CNTRL code (41-48) indicating government ownership. Hospitals also were excluded if they lacked a valid six-digit Medicare provider number (MPN) associated with their AHA profile." In the Heart failure and COP…	"All hospitals represented in the 2017 American Hospital Association Annual Survey were initially considered for inclusion in the ratings analysis, unless categorized on the AHA survey by a CNTRL code (41-48) indicating government ownership. Hospitals also were excluded if they lacked a valid six-digit Medicare provider number (MPN) associated with their AHA profile." In the Heart failure and COP…	"All hospitals represented in the 2017 American Hospital Association Annual Survey were initially considered for inclusion in the ratings analysis, unless categorized on the AHA survey by a CNTRL code (41-48) indicating government ownership. Hospitals also were excluded if they lacked a valid six-digit Medicare provider number (MPN) associated with their AHA profile." In the Heart failure and COP…
	Data pre-processing	How the data was cleaned, incuding removing outliers	N/P	N/P	N/P	N/P	N/P	N/P
Measure	Domain	The type of outcome measure the methodology uses	Structural	Outcome and Process	Outcome	Process	Outcome and Structural	Structural
	Domain Type	The measure type including quality, access, utilization, and/or efficiency	Quality	Utilization and Quality	Quality	Quality	Utilization	Quality
	Performance measure	The specific (structural, process, and/or outcome) measure used	Structural: Derived from CSM claims: - Nurse staffing - Intensivists	Outcome: Volume of procedures (Abdominal aortic aneurysm repair, Aortic valve surgery, Colon cancer surgery, Hip replacement, knee replacement, Lung cancer surgery Heart failure programs - Deaths within 30 days - Unplanned readmission within 30 days - Surgical site infection derived from claims data - Revision within 1 year, total joint replacement cohorts - Length of stay - Discharge to a locati…	Outcome: Overall patient ratings	Process: Information on board certifications and specialties from this database	Outcome: Dervied from Adult Cardiac Surgery Database: - Bypass surgery - Aortic valve surgery Structural: Transparency	Structural: National Cancer Institute designation status
	Calculation	Method for calculating the measure	Structural: Nurse staffing: ratio that reflects inpatient and outpatient care. The numerator is the total number of staff registered nurses (RNs), converted to full-time equivalents (FTEs) – two half-time nurses add up to one FTE, for example Intensivists: board-certified physicians with subspecialty or fellowship training in critical-care medicine	Outcome: Volume of procedures: Abdominal aortic aneurysm repair: Two surgical approaches -- endovascular and open. Colon cancer surgery: patients diagnosed with this cancer Hip replacement: patients receiving elective primary arthroplasty of the hip or knee for osteoarthritis Knee replacement: patients receiving elective primary arthroplasty of the hip or knee for osteoarthritis Lung cancer surge…	Outcome: Measure reflecting patient experience, as reported by the HCAHPS survey of recently discharged patients. Linear mean score was used rather than the HCAHPS star rating because the former is a continuous measure and provides more information for our analysis.	N/P	Outcome: Heart bypass surgery: to estimate each hospital’s relevant volume in heart surgery, the volume measure for this cohort was based on the sum of isolated CABG and isolated aortic valve surgery cases. Aortic valve surgery: The cohort includes only procedures with ICD-9 and -10 codes typically used for open surgical valve replacement. Structural: Transparency: hospitals that permit Society o…	N/P
	Reason	The reason for including this measure	Nurse staffing​: The number of nurses involved in direct patient care at a hospital is known to play a major role in the quality of care Intensivists: Research indicates that better outcomes are associated with the presence of intensivists	Procedures and conditions were selected based on the significance of their Medicare inpatient volumes, the availability of data allowing for hospital-to-hospital comparisons, and the presence of a sufficient degree of risk or complexity that the quality of a hospital’s performance could be important.	N/P	N/P	Procedures and conditions were selected based on the significance of their Medicare inpatient volumes, the availability of data allowing for hospital-to-hospital comparisons, and the presence of a sufficient degree of risk or complexity that the quality of a hospital’s performance could be important. "While not establishing the direction of causality, these observed correlations between STS-media…	N/P
Score	Composite score Calculation	The way in which the composites scores are calculated	"The quality score correlation, or standardized factor loading, indicates the relative strength of the relationship in a cohort between a given indicator and hospitals’ quality scores. The quality score correlation is determined by the statistical model; it is not a weight and is not applied as a factor of a summative formula. Instead it is applied to a maximum likelihood estimation algorithm tha…	"The quality score correlation, or standardized factor loading, indicates the relative strength of the relationship in a cohort between a given indicator and hospitals’ quality scores. The quality score correlation is determined by the statistical model; it is not a weight and is not applied as a factor of a summative formula. Instead it is applied to a maximum likelihood estimation algorithm tha…	"The quality score correlation, or standardized factor loading, indicates the relative strength of the relationship in a cohort between a given indicator and hospitals’ quality scores. The quality score correlation is determined by the statistical model; it is not a weight and is not applied as a factor of a summative formula. Instead it is applied to a maximum likelihood estimation algorithm tha…	"The quality score correlation, or standardized factor loading, indicates the relative strength of the relationship in a cohort between a given indicator and hospitals’ quality scores. The quality score correlation is determined by the statistical model; it is not a weight and is not applied as a factor of a summative formula. Instead it is applied to a maximum likelihood estimation algorithm tha…	"The quality score correlation, or standardized factor loading, indicates the relative strength of the relationship in a cohort between a given indicator and hospitals’ quality scores. The quality score correlation is determined by the statistical model; it is not a weight and is not applied as a factor of a summative formula. Instead it is applied to a maximum likelihood estimation algorithm tha…	"The quality score correlation, or standardized factor loading, indicates the relative strength of the relationship in a cohort between a given indicator and hospitals’ quality scores. The quality score correlation is determined by the statistical model; it is not a weight and is not applied as a factor of a summative formula. Instead it is applied to a maximum likelihood estimation algorithm tha…
	Final score	The way in which the final score is composed based on the measures	Overall weighting by component: - Structure = 30% - Process/expert opinion = 27.5% - Outcomes = 37.5% - Patient experience = 5%	Overall weighting by component: - Structure = 30% - Process/expert opinion = 27.5% - Outcomes = 37.5% - Patient experience = 5%	Overall weighting by component: - Structure = 30% - Process/expert opinion = 27.5% - Outcomes = 37.5% - Patient experience = 5%	Overall weighting by component: - Structure = 30% - Process/expert opinion = 27.5% - Outcomes = 37.5% - Patient experience = 5%	Overall weighting by component: - Structure = 30% - Process/expert opinion = 27.5% - Outcomes = 37.5% - Patient experience = 5%	Overall weighting by component: - Structure = 30% - Process/expert opinion = 27.5% - Outcomes = 37.5% - Patient experience = 5%

## Sheet: Data_Validation_List
Yes	Rating	Consumers	Public	National	Private, For-profit
No	Ranking	Hospitals	Private	International	Private, Non-profit
	List	Payers			Public
